# Supplementary material for: Unveiling the Binding between the Armadillo-Repeat Domain of Plakophilin 1 and the Intrinsically Disordered Transcriptional Repressor RYBP
Source: Biomolecules. 2024 May 7;14(5):561. doi: 10.3390/biom14050561 (PMC11117474; doi:10.3390/biom14050561)
Supplement: Supplementary file 1 [file biomolecules-14-00561-s001.zip]

Archive with 1 entries (1 files):
- biomolecules-2984234-supplementary.pdf
